# Supplementary material for: Root pull-out resistance and surface microstructural characteristics of adapted plants in the water-level fluctuation zone of the three parallel rivers area
Source: PLoS One. 2025 Jun 2;20(6):e0321597. doi: 10.1371/journal.pone.0321597 (PMC12129189; doi:10.1371/journal.pone.0321597)
Supplement: S1 File — (XLSX) [file pone.0321597.s001.xlsx]

## Sheet: Figure 1
Figure 1.The relationship between Maximum tensile force and root diameter.
Plant species	Arundo donax 'versicolor'		Cyperus alternifolius		Acorus calamus
Indicator	Root diameter/mm	Maximum tensile force/N	Root diameter/mm	Maximum tensile force/N	Root diameter/mm	Maximum tensile force/N
1	0.54	16	0.49	6.95	0.78	4.42
2	0.59	17.2	0.51	8.14	0.93	5.3
3	0.65	19.65	0.6	8.4	0.94	6.07
4	0.68	11.5	0.65	9.55	1	5.25
5	0.75	16.2	0.66	7.49	1.03	10.22
6	0.79	26.8	0.67	9.7	1.14	13.6
7	0.84	18.65	0.7	8.6	1.37	17.82
8	0.87	18.6	0.73	8.65	1.39	18.42
9	0.89	24.95	0.78	12.84	1.5	12.24
10	0.93	11.6	0.8	9.4	1.51	16.78
11	0.96	32.45	0.83	7	1.54	10.82
12	0.97	33.15	0.84	7.8	1.56	16.07
13	1	15.3	0.87	9.7	1.67	16.23
14	1.02	18.34	0.91	9.4	1.69	19.51
15	1.06	11.3	0.93	10.85	1.73	23.34
16	1.09	24.15	0.98	9.65	1.75	19.51
17	1.1	24.95	1.05	12.8	1.8	17.05
18	1.12	30	1.08	15.42	1.84	19.67
19	1.15	22.44	1.14	14.25	1.87	17.98
20	1.18	17.6	1.19	15	1.9	18.03
21	1.21	21.7	1.25	12.4	1.93	19.91
22	1.27	19.85	1.27	15.15	2.07	27.43
23	1.29	22.55	1.31	28.91	2.11	16.78
24	1.31	20.15	1.35	20.23	2.14	21.09
25	1.34	26.95	1.36	27.11	2.16	25.14
26	1.36	34.85	1.37	24.85	2.18	22.52
27	1.38	25.55	1.43	18.25	2.19	24.16
28	1.42	24.35	1.55	21.75	2.22	28.25
29	1.45	32.9	1.6	27.98	2.29	26.45
30	1.5	35.7	1.67	18.6	2.31	25.6
31	1.54	24.75	1.82	23.54	2.32	21.48
32	1.6	28.85	1.88	21.29	2.39	28.09
33	1.91	28.5	1.95	31.59	2.42	24.37
34	1.99	44.6	2.08	28.39	2.53	31.75
35	2.1	38.5	2.17	29.15	2.58	29.24
36	2.28	48.45	2.28	33.27	2.61	26.89
37	2.44	35.8	2.35	32.75	2.65	22.9
38	2.67	50.65	2.42	30.28	2.71	25.3
39	2.8	56.5	2.55	34.88	2.77	27.1
40	2.86	60.35			2.81	27.22
41	2.99	57.05			3.07	32.79
42	3.14	43.15			3.15	25.03
43					3.19	27.65

## Sheet: Figure 2
Figure 2.The relationship between tensile strength and root diameter.
Plant species	Arundo donax 'versicolor'		Cyperus alternifolius		Acorus calamus
Indicator	Root diameter/mm	tensile strength/MPa	Root diameter/mm	tensile strength/MPa	Root diameter/mm	tensile strength/MPa
1	0.54	69.13	0.49	37.33	0.78	9.32
2	0.59	62.31	0.51	39.42	0.93	7.86
3	0.65	59.8	0.6	30.02	0.94	8.75
4	0.68	31.68	0.65	29.06	1	6.72
5	0.75	36.4	0.66	21.7	1.03	12.2
6	0.79	55.12	0.67	27.53	1.14	13.33
7	0.84	33.43	0.7	22.36	1.37	12.15
8	0.87	31.52	0.73	20.85	1.39	12.19
9	0.89	40.13	0.78	27.1	1.5	6.93
10	0.93	17.09	0.8	18.57	1.51	9.41
11	0.96	44.58	0.83	13.04	1.54	5.81
12	0.97	44.61	0.84	14.18	1.56	8.41
13	1	19.61	0.87	16.44	1.67	7.44
14	1.02	22.46	0.91	14.56	1.69	8.67
15	1.06	12.81	0.93	15.98	1.73	9.9
16	1.09	26.04	0.98	12.72	1.75	8.14
17	1.1	26.41	1.05	14.87	1.8	6.7
18	1.12	30.63	1.08	16.75	1.84	7.4
19	1.15	21.5	1.14	13.97	1.87	6.57
20	1.18	16.18	1.19	13.56	1.9	6.38
21	1.21	18.97	1.25	10.06	1.93	6.83
22	1.27	15.75	1.27	12.02	2.07	8.18
23	1.29	17.26	1.31	21.56	2.11	4.81
24	1.31	14.89	1.35	14.21	2.14	5.85
25	1.34	19.21	1.36	18.75	2.16	6.84
26	1.36	23.9	1.37	16.79	2.18	6.04
27	1.38	17.09	1.43	11.42	2.19	6.4
28	1.42	15.38	1.55	11.58	2.22	7.3
29	1.45	20.02	1.6	13.87	2.29	6.44
30	1.5	20.21	1.67	8.47	2.31	6.13
31	1.54	13.29	1.82	9.05	2.32	5.07
32	1.6	14.3	1.88	7.67	2.39	6.28
33	1.91	9.98	1.95	10.58	2.42	5.3
34	1.99	14.39	2.08	8.34	2.53	6.33
35	2.1	11.15	2.17	7.89	2.58	5.6
36	2.28	11.84	2.28	8.15	2.61	5.02
37	2.44	7.68	2.35	7.55	2.65	4.16
38	2.67	9.03	2.42	6.59	2.71	4.38
39	2.8	9.18	2.55	6.83	2.77	4.49
40	2.86	9.4			2.81	4.38
41	2.99	8.13			3.07	4.44
42	3.14	5.59			3.15	3.21
43					3.19	3.46

## Sheet: Figure 3
Figure 3.The relationship between maximum pull-out force and root diameter.
Plant species	Arundo donax 'versicolor'		Cyperus alternifolius		Acorus calamus
Indicator	Root diameter/mm	Maximum pull-out force/N	Root diameter/mm	Maximum pull-out force/N	Root diameter/mm	Maximum pull-out force/N
1	0.69	17.72	0.61	12.23	0.55	7.35
2	0.76	15.5	0.72	14.52	0.64	8.22
3	0.78	13.96	0.82	13.13	0.75	9.58
4	0.85	20.14	0.84	15.07	0.86	7.69
5	0.89	18.24	0.86	17.79	0.95	9.11
6	0.93	19.28	0.93	18.87	0.97	10.34
7	1.08	24.83	0.94	13.22	1.12	11.39
8	1.12	22.23	1.11	16.98	1.17	9.28
9	1.15	25.88	1.12	17.22	1.22	7.59
10	1.23	25.3	1.25	19.21	1.38	10.34
11	1.24	28.14	1.29	15.04	1.44	10.66
12	1.35	31.94	1.34	17.32	1.54	13.39
13	1.37	33.15	1.42	20.24	1.56	12.32
14	1.42	31.27	1.43	21	1.59	15.22
15	1.45	27.16	1.48	23.14	1.64	10.69
16	1.56	32.28	1.49	20.12	1.76	13.69
17	1.57	29.69	1.54	21.03	1.84	16.35
18	1.64	33.1	1.63	20.27	2.03	18.69
19	1.86	31.47	1.66	23.72	2.06	16.68
20	1.98	36.27	1.78	22.6	2.13	19.75
21	2.03	38.64	1.86	20.66	2.15	20.64
22	2.13	35.03	1.94	25.34	2.23	17.48
23	2.17	39.7	2.01	27.65	2.41	21.99
24	2.31	38.28	2.04	29.09	2.43	16.28
25			2.13	31.41	2.53	22.29
26			2.18	27.88	2.61	20.57
27			2.24	29.68

## Sheet: Figure 4
Figure 4.The relationship between pull-out piece spring strength and root diameter.
Plant species	Arundo donax 'versicolor'		Cyperus alternifolius		Acorus calamus
Indicator	Root diameter/mm	pull-out piece spring strength/MPa	Root diameter/mm	pull-out piece spring strength/MPa	Root diameter/mm	pull-out piece spring strength/MPa
1	0.69	47.41	0.61	41.87	0.55	30.95
2	0.76	34.18	0.72	35.68	0.64	25.56
3	0.78	29.23	0.82	24.88	0.75	21.7
4	0.85	35.51	0.84	27.21	0.86	13.25
5	0.89	29.33	0.86	30.64	0.95	12.86
6	0.93	28.4	0.93	27.79	0.97	14
7	1.08	27.12	0.94	19.06	1.12	11.57
8	1.12	22.58	1.11	17.56	1.17	8.64
9	1.15	24.93	1.12	17.49	1.22	6.5
10	1.23	21.3	1.25	15.66	1.38	6.92
11	1.24	23.31	1.29	11.51	1.44	6.55
12	1.35	22.33	1.34	12.29	1.54	7.19
13	1.37	22.5	1.42	12.79	1.56	6.45
14	1.42	19.76	1.43	13.08	1.59	7.67
15	1.45	16.46	1.48	13.46	1.64	5.06
16	1.56	16.9	1.49	11.54	1.76	5.63
17	1.57	15.34	1.54	11.3	1.84	6.15
18	1.64	15.68	1.63	9.72	2.03	5.78
19	1.86	11.59	1.66	10.97	2.06	5.01
20	1.98	11.79	1.78	9.09	2.13	5.55
21	2.03	11.94	1.86	7.61	2.15	5.69
22	2.13	9.84	1.94	8.58	2.23	4.48
23	2.17	10.74	2.01	8.72	2.41	4.82
24	2.31	9.14	2.04	8.9	2.43	3.51
25			2.13	8.82	2.53	4.44
26			2.18	7.47	2.61	3.85
27			2.24	7.54

## Sheet: Figure 5
Figure 5.The relationship between Frictional strength and root diameter.
Plant species	Arundo donax 'versicolor'		Cyperus alternifolius		Acorus calamus
Indicator	Root diameter/mm	Frictional strength/Pa	Root diameter/mm	Frictional strength/Pa	Root diameter/mm	Frictional strength/Pa
1	0.69	54.52	0.61	42.57	0.55	28.37
2	0.76	43.3	0.72	42.82	0.64	27.27
3	0.78	51	0.82	34	0.75	27.12
4	0.85	50.31	0.84	38.09	0.86	18.98
5	0.89	43.51	0.86	43.92	0.95	20.36
6	0.93	44.02	0.93	43.08	0.97	22.63
7	1.08	48.81	0.94	29.86	1.12	21.59
8	1.12	42.14	1.11	32.48	1.17	16.84
9	1.15	47.78	1.12	32.64	1.22	13.21
10	1.23	43.67	1.25	32.63	1.38	15.91
11	1.24	48.18	1.29	24.75	1.44	15.72
12	1.35	42.23	1.34	27.44	1.54	18.46
13	1.37	43.37	1.42	30.26	1.56	16.77
14	1.42	46.75	1.43	31.18	1.59	20.32
15	1.45	39.77	1.48	33.2	1.64	13.84
16	1.56	43.93	1.49	28.67	1.76	16.51
17	1.57	40.15	1.54	28.99	1.84	18.87
18	1.64	42.85	1.63	26.4	2.03	19.55
19	1.86	35.92	1.66	30.34	2.06	17.19
20	1.98	38.89	1.78	26.96	2.13	19.69
21	2.03	40.41	1.86	23.58	2.15	20.38
22	2.13	34.92	1.94	27.73	2.23	16.64
23	2.17	38.84	2.01	29.21	2.41	19.37
24	2.31	35.18	2.04	30.28	2.43	14.22
25			2.13	31.31	2.53	18.71
26			2.18	27.15	2.61	16.73
27			2.24	28.15		.

## Sheet: Figure 6
Figure 6. Surface roughness of the three plants' roots.
Plant species	Root surface convexity/%	Standard deviation	Label
Arundo donax 'Versicolor'	20.14	5.53	a
Cyperus involucratus	16.12	4.2	ab
Acorus calamus	9.98	4.89	b
